# Supplementary material for: Mothers’ hygiene experiences in confinement centres: A cohort study
Source: PLoS One. 2022 May 23;17(5):e0268676. doi: 10.1371/journal.pone.0268676 (PMC9126405; doi:10.1371/journal.pone.0268676)
Supplement: S1 Data — (XLSX) [file pone.0268676.s001.xlsx]

## Sheet: PLOS
Study ID	Mother's Age	Education level (1=tertiary, 0=secondary)	Occupation	Number of living children (included this one)	Parity (1=multi, 0=primi)	Gender (1=male, 0=female)	Gestational age at birth (Weeks)	Mode of delivery (1=vaginal, 2=caesarean, 3=instrumental)	Birth Weight (grams)	Confinement venue (1=confinement centre, 0=home)	If 'both', specify duration in each, and record reasons for the change.	Primary caretaker(s) of baby (1= Yourself, 2= Husband, 3= Parents, 4= Parents-in-law, 5= other relatives, 6= confinement home staff, 7= hired confinement lady, 8= different for different weeks)	Number of moms in her room	Maximum number of mothers the CC accepts	No of rooms are available for moms (3=10 and above, 2=7 to 9 rooms, 1=4 to 6 rooms, 0=don't know)	Baby sleep with mom	Others: elaborate	Spent > 6 hours with baby a day	Others: (elaborate)	Overall cleanliness of the confinement centre? (3=very clean, 2=clean, 1=somewhat dirty, 0=dirty)	Areas not up to expectation	Others / Please elaborate why it was not up to expectation	Is there a hand basin in your room? (1=yes, 0=no)	Hand soap provided at all basins (1=yes, 0=no)	Please elaborate where necessary	Provision to wipe hands	Alcohol rub available? (1=yes, 0=no)	No of babies in each nursery (room)	CC staff wash hands between handling babies? (2=yes, 1=don't know, 0=no)	(If No) Did you do anything about it? What did you do?	Quarantine rooms for the sick mothers? (2=yes, 1=don't know, 0=no)	Quarantine rooms for the sick babies? (2=yes, 1=don't know, 0=no)	Anything else positive about CC that you would like to share?	Anything else negative about CC that you would like to share?	Hired confinement lady (1=yes, 0=no)	Baby's general health condition	Postpartum carer wash hands?	If no,what did you do about it? (1=tell her to wash, 0=nothing)	Postpartum carer stay with you throughout your confinement period? (1=yes, 0=no)	Type of confinement home (3=shoplot, 2=detached house, 1=semi-detached house, 0=terrace house)	Exclusive breastfeeding?(Yes = 1, No = 0)
CC01	29	1	Engineer	1	0	1	40	1	3230	1
CC10	37	1	Housewife	2	1	0	38	2	3820	1		6	1	15	1	Separate room		No		3	none		0	1		None provided	0	12	0	didn't do anything	0	2	Good food, clean, comfortable room			jaundice for12 days, no hospitalization no phototherapy				2	No
CC11	34	1	Self employed	3	1	0	40	1	3260	1		1, 6	2	10	2	Separate room	First 15 days - sleep together on the same bed (so that can direct latch baby to stimulate breastmilk production), last 15 days separate room (baby in nursery) because mum wants to rest	No		2	none		0	1		Cloth provided but to be shared with other mothers, better if each mum has her own cloth	1	10	0	didn't do anything	1	1				Jaundice at 1st week of life, required phototherapy on day 4 of life, jaundice resolved after 1week+				2	Yes
CC12	35	1	Housewife	2	1	0	39	1	3100	1		6	2	15	2	Separate room		Yes		2	none		0	1		cloth to be shared by everyone who uses the basin	1	13	1		0	0								1	Yes
CC13	35	1	Housewife	2	1	0	39	2	2710	1		6	1	15	2	Separate room		No		3	none		0	1		None provided	1	8	1		2	2				Jaundice - about 3-12 days old - follow up with health clinic, did not require phototherapy Intermittent rash at scalp & face - very mild (only 2-3 red spots) that comes & goes (come on for a few hours then go away) - mum did not seek medical advice as its very mild, just monitor				0	No
CC14	34	1	Teacher	2	1	0	38	2	3560	1		6	1	15	3	Separate room		No		2	bathroom/toilet	Toilet is abit dirty because shared with other mothers	0	1		None provided	0	13	0	didn't do anything	0	2				Jaundice first 1-2 weeks - health clinic follow up, did not require phototherapy				3	Yes
CC15	40	1	Purchasing Planner	2	1	0	38	1	3350	1		6	1	15	2	Separate room		No		3	none		0	0		None provided	1	7	0		0	2		Uncomfortable room		Baby has a blocked nostril (? choanal atresia) - found out at week 2 of life when baby had flu (runny & stuffy nose) & cannot direct latch -> seen paediatrician & ENT, was told nothing can be done for now because baby still small, only given nasal spray Jaundice in first 2 weeks of life - follow up with health clinic, did not require phototherapy *Note: when mum was in CC, a lot of other babies w…				3	No
CC16	32	1	Housewife	1	0	1	40	2	3350	1		6	1	10	1	Sleep on the same bed (or a cot attached to the bed)		Yes		2	none		0	1		None provided	1	7	2		1	1	Good breastfeeding support, well-trained staff	Poor hygiene		jaundice till today (5 weeks old), had phototherapy for 2 days				0	No
CC17	31	1	Interior designer	2	1	1	39	1	2880	1		6	1	10	1	Separate room		No		3	none		1	0		None provided	0	7	0	didn't do anything	1	0	Good in general	Understaffed		jaundice till today (week 5), no phototherapy				0	Yes
CC18	38	1	Housewife	2	1	0	38	2	3180	1		6	2	15	2	Separate room		No		2	none		0	0		None provided	0	12	1		0	0	Good food, comfortable room, well-trained staff			jaundice for 19 days, no phototherapy no hospitalisation				2	No
CC19	30	1	Engineer	1	0	1	40	2	2930	1		6	4	10	1	Separate room		No		3	none		0	1		Tissue paper/toilet roll that can disintegrate	0	8	2		0	0	Comfortable room	Poor breastfeeding support		jaundice for 3 days, no phototherapy no hospitalization				1	No
CC02	27	0	Kindergarten teacher	1	0	0	39	2	2980	1		6	2	15	3	Separate room		No		2	none		1	1		None provided	0	12	0	didn't do anything	0	2				Jaundice - follow up in health clinic, did not require phototherapy				0	No
CC03	36	1	Administrator	1	0	1	40	3	3100	1	29 days	6	1	15	3	Separate room	daytime - sleep together sometimes night time - baby nursery room	No		2	none	not enough caretakers, 2 caretakers for 8 babies, shorthanded	0	1	also provide solution to wash milk bottle and pump, brush	None provided	0	13	0	didn't do anything	0	0	Good food, clean	Understaffed, undertrained staff		jaundice for 2 weeks, no need phototherapy				2	No
CC04	35	1	Pharmacist	2	1	1	39	2	3330	1	3 weeks	6	2	10	3	Separate room	CC - in nursery home - on the same bed	Yes	already back at home, took care the baby on herself	2	none		0	1		None provided	0	8	1		1	1				nose blocked and flu, but not serious, saw doctor who said it was okay from day 4 jaundice very serious, phototherapy one day, since then the reading dropped, still having jaundice till today, gradually getting better (currently 6 weeks old)				1	Yes
CC05	35	1	Clerk	2	1	1	39	3	2940	1		6	2	10	1	Separate room	nursery room	No		3	none		0	1		None provided	0	8	0	didn't do anything	0	0	Good breastfeeding support	Poor hygiene		jaundice for 3 weeks, no phototherapy periorbital papular rash, resolved within 3-4 days, just clean using clean water				0	No
CC06	35	1	Executive Officer	1	0	1	39	2	2930	1		6	1	10	1	Separate room		No		3	bathroom/toilet	need to use shared toilet to wash bottle and pump	0	1		None provided	0	6	0	didn't do anything	2	0	Well-trained staff, clean			jaundice for 2 weeks, no hospitalization and no phototherapy				2	No
CC07	35	1	Engineer	1	0	1	40	1	3540	1		6	1	15	3	Separate room		No		3	none		0	1		None provided	0	12	0	didn't do anything	0	0	Good food, well-trained staff	Understaffed, poor breastfeeding support		Jaundice for 3 weeks, no phototherapy or hospitalisation				2	Yes
CC08	27	1	Dentist	1	0	1	37	3	2690	1		6	2	15	1	Separate room		No		3	bedroom	sometimes there are flies flying into bedroom (unknown from where)	0	0		None provided	1	10	0	didn't do anything	2	1	Comfortable room, well-trained staff	Uncomfortable room		jaundice for 2 weeks, no phototherapy no hospitalisation				1	Yes
CC09	34	1	Bank Executive	1	0	0	38	2	3750	1		6	1	10	1	Separate room		No		2	nursery		1	0		None provided	0	6	1		0	0	Good food, well-trained staff	Poor hygiene		jaundice for 3 weeks, phototherapy for 2 days				0	No
HH01	26	1	Special Educator	1	0	1	38	2	3410	0		1				Sleep with you in the same room in a separate cot		Yes																	0	Jaundice in first few days of life - phototherapy for 1 day - jaundice resolved when baby is a week old					Yes
HH10	31	1	Self employed	1	0	0	40	2	3620	0	helped by mother in law	4				Separate room	baby slept with mother in law	Yes																	0	baby weight reduced a lot, poor urine and bowel output, had jaundice for 2 weeks , needed phototherapy for 1 day, doctor recommended to mix BF and FF, and teach mother proper feeding position, then condition getting better.					No
HH11	27	1	Quality Surveyor	2	1	1	39	1	2760	0		1				Sleep on the same bed (or a cot attached to the bed)		Yes																	1	Fever (from older brother) when he was 19 days old, admitted into hosp for 5 days - blood tests all normal, mum was told should be viral infection Also had prolonged jaundice up till 23-24 days old - followed up with paediatrician, blood tests are normal, not to worry	1		1		Yes
HH12	30	1	Engineer	1	0	1	38	3	2830	0		1				Sleep on the same bed (or a cot attached to the bed)		Yes																	0	Jaundice in first 2 weeks of life - admitted for phototherapy for 1 day when 5 days old					Yes
HH13	35	1	Teacher	2	1	1	38	2	3400	0		1				Sleep with you in the same room in a separate cot		Yes																	0	Jaundice - started when baby is around 3 days old, admitted for phototherapy for 1+ day, jaundice resolved after 1 week					Yes
HH14	32	1	Housewife	2	1	1	38	2	2950	0		1				Sleep on the same bed (or a cot attached to the bed)		Yes																	0	Prolonged jaundice (since day 3/4 till now) - did not require phototherapy, follow up with paediatrician and health clinic, LFT etc done and all came back normal					No
HH15	29	1	Executive Officer	1	0	0	38	3	2890	0		1, 3				Separate room		Yes																	0	Jaundice in first week of life - follow up with health clinic, did not require phototherapy Rashes at buttocks because of delay in changing diaper - apply cream given by hospital before mum & baby was discharged after delivery - rashes resolve after that Left eye - a lot of eye wax - mum suspects its because of formula milk being too 'heaty', so she mix a few petals of chrysanthemum into formula …					No
HH16	33	1	Accountant	1	0	0	39	2	3180	0	hired CL	7				Separate room	with CL	No																	1	nose blocked with wheeze sound during sleep, up till today, getting louder. no fever, no cough. initially sticky yellowish greenish mucus, nowadays watery whitish mucus (flushed out in large amount). not affecting diet, bowel habit and growth. jaundice for 2 weeks , hospitalized and phototherapy for 1 day	2		1		No
HH17	34	1	Pharmacist	3	1	0	38	2	3350	0	helped by mother and a domestic helper	1, 3				Sleep with you in the same room in a separate cot		Yes																	0	jaundice for 5 weeks, no phototherapy, getting better baby acne - no treatment					Yes
HH02	29	1	Engineer	1	0	0	40	3	2930	0
HH03	33	1	Graphic designer	2	1	1	38	1	2710	0		3				Sleep on the same bed (or a cot attached to the bed)		Yes																	0	Jaundice in 1st week of life - follow up in health clinic, did not require phototherapy					Yes
HH04	29	1	Engineer	1	0	0	39	1	3280	0		7				Sleep on the same bed (or a cot attached to the bed)	mother, baby and confinement lady slept in the same room	Yes	almost all the time																1	severe jaundice for 3 weeks, required hospitalisation and phototherapy for 2 days	2		1		Yes
HH05	27	1	Food Service	2	1	0	39	1	3250	0		1, 4				Sleep on the same bed (or a cot attached to the bed)		Yes																	0						No
HH06	32	1	Engineer	2	1	0	40	3	3300	0		1, 2, 3				Separate room	mother sleeps in room with air conditioner, while baby sleeps in living room with the father (no aircond)	No																	0	chesty for 5 days prolonged jaundice for almost 4 weeks no phototherapy, no hospitalisation					Yes
HH07	36	1	IT programmer	2	1	0	38	1	2570	0	hired confinement lady for 28days	7				Separate room	baby sleeps with confinement lady	Yes	whole day except sleeping time																1	jaundice for almost 4 weeks, no hospitalization and phototherapy heat rash over neck	1		1		No
HH08	32	1	Engineer	2	1	1	39	1	3060	0	mother helped	1				Sleep with you in the same room in a separate cot		Yes																	0	jaundice for 4 weeks, no phototherapy done					Yes
HH09	30	1	Doctor	2	1	1	38	1	2820	0	confinement lady 1 didn't come (sick) gap of 5 day, stayed at home, took care of baby herself, mother in law helped in cooking from week 2 CL day 8 - 30, mainly took care of baby herself.	1				Sleep on the same bed (or a cot attached to the bed)		Yes																	1	jaundice for 5 weeks, seen doctor but no hospitalization and phototherapy	2		1		Yes
CC20	34	1	Sales & Marketing	2	1	0	39	1	2890	1		6	1	10	1	Separate room		No		3	none		1	0		None provided	1	4	2		0	0	Well-trained staff			Jaundice, went to health clinic, health clinic nurse advised to give more breastmilk, baby was not admitted to hospital				2	Yes
CC21	34	1	Accountant	2	1	1	39	1	3080	1		6	1	10	2	Separate room		No		2	none		0	1		None provided	0	8	1		0	1		Poor hygiene		1st week of life - Jaundice - follow up in health clinic - did not require phototherapy 2nd week of life - nappy rash - went to see doctor in private clinic, given cream to apply and probiotics - rash resolved after 3 days				0	No
CC22	32	1	Medical Physicist	2	1	1	39	2	2900	1		6	2	10	1	Separate room		No		2	bathroom/toilet	The toilet is not properly cleaned	1	0		None provided	1	7	0	didn't do anything	0	0		Undertrained staff		Jaundice in 1st week of life - follow up in health clinic Rashes - whole face, started 4th week of life - mum thinks that it's normal (happened to her 1st child before), did not seek medical attention, did not apply anything on the rashes as well				1	Yes
CC23	32	0	Clerk	1	0	0	40	1	2880	1
CC24	29	1	Housewife	1	0	0	39	1	3200	1		6	1	15	3	Separate room		No		3	none		0	1		Cloth	0	12	2		0	1				Jaundice in first week of life - follow up with paediatrician, did not require phototherapy				3	Yes
CC25	27	0	Beautician	1	0	1	38	2	2820	1	3 weeks at CC. 1 week at home - too crowded in CC, total 15 mothers, very noisy, cannot sleep well	8	1	15	2	Separate room	CC - baby room home - baby cot usually, but sometimes when herself is tired, baby cries, they sleep on same bed	No		3	none		0	1		Paper towel, Cloth	1	15	2		2	2	Good in general			severe nose block - seen doctor, given nasal spray jaundice - phototherapy for 5 days. head rash - covered with cap too frequently to avoid cold after shaving hair				1	Yes
CC26	26	1	Business Development Executive	1	0	0	38	1	3180	1		6	1	10	2	Separate room	day time with mother on same bed, night nursery room	No		2	bathroom/toilet	shared bathroom, a bit dirty, not cleaned daily	1	0		None provided	1	10	1		0	2	Good food, well-trained staff	Expensive		jaundice for 1 week, no hospitalization or phototherapy				0	No
CC27	31	1	Beautician	2	1	0	40	1	3290	1		6	3	10	1	Separate room		No		3	none		1	1		None provided, Cloth	1	7	0	didn't do anything	0	2	Clean, well-trained staff	Understaffed						1	Yes
HH18	29	1	Businesswoman	1	0	0	39	1	3650	0		1				Sleep with you in the same room in a separate cot		Yes																	0	Jaundice - started on day 3 of life, resolved about 1 week later; went to health clinic for follow up, not admitted to hospital Blocked nose - at week 4 of life, went to see doctor in health clinic, given a 'pump' that helped to clear up the nose					No
HH19	32	1	Lab Manager	1	0	0	40	2	3010	0		3				Sleep on the same bed (or a cot attached to the bed)		Yes																	0	Jaundice in 1st week of life - follow up in health clinic, did not require phototherapy Cough & runny nose - symptoms came for 1-2 days then resolved on its own so mum just leave it and did not seek medical attention as she does not think it's anything serious					No
HH20	31	1	Housewife	2	1	0	39	1	3000	0		3				Separate room		Yes																	0						Yes
HH21	39	1	Engineer	1	0	0	39	2	3210	0		1				Sleep with you in the same room in a separate cot		Yes																	0	Jaundice in first week of life - follow up in health clinic, not admitted for phototherapy					No
HH22	31	1	Purchasing Assistant Manager	1	0	1	40	1	3020	0		1, 7				Separate room		Yes																	1	jaundice at 1st week of life - went to health clinic for daily follow up, did not require phototherapy	2		1		No
HH23	37	1	Financial Analyst	2	1	1	38	1	3300	0		7				Separate room		Yes																	1	Jaundice - weekly follow up with paediatrician, did not require phototherapy	1		1		No
HH24	32	1	Pharmacist	3	1	0	40	1	3290	0		7				Separate room		No																	1	Jaundice in first few days of life - required phototherapy for 1 day	2		1		No
HH25	32	0	Housewife	2	1	1	40	1	3690	0	with the help of mother's mother	1				Separate room	baby sleeps with mother's mother	Yes																	0						No
HH25	39	1	Housewife	2	1	1	39	1	3570	0	hired confinement lady	7				Separate room	with confinement lady	Yes	spend time with baby during daytime, confinement lady took care of the baby at night																1		2		1		Yes
CC28	35	1	Housewife	2	1	1	39	1	2820	1		6	3	15	1	Separate room		No		3	none		1	1		None provided	1	13	1		2	2	Clean			jaundice - follow up in health clinic; not admitted for phototherapy				1	Yes
CC29	37	1	Architect	1	0	0	37	3	2990	1		6	2	15	1	Separate room		No		2	none		1	1		None provided	0	15	2		0	0				Jaundice in first week of life - admitted for phototherapy for 1.5 days				1	Yes
CC30	30	1	Executive	1	0	0	38	1	3120	1		6	1	10	2	Separate room		No		2	none		0	1		None provided	0	8	2		0	1				Jaundice in first week of life - health clinic follow up; did not require phototherapy				0	Yes
CC31	35	1	Registered Nurse	1	0	1	39	2	2870	1	Confinement centre for 27-28 days, the rest at home (Mum was supposed to stay in confinement centre for 30 days but left 2-3 days earlier). Reasons: 1. She did not get the breastfeeding support that she thought she would get - Confinement centre identified itself as 'Baby Friendly' & the owner has a Lactation Certificate. The owner did come & taught her on breastfeeding technique, check if baby i…	1, 6	2	10	1	Sleep with you in the same room in a separate cot		Yes		2	bathroom/toilet, bedroom, nursery	Toilet - the pail provided for mums to bathe is also used by the cleaning staffs to hold water used to mop the floor; bedroom - hard to reach areas (e.g. under bed, behind furnitures) were not cleaned properly; nursery - please see Q15 below	0	1	Very diluted liquid hand soap	None provided	1	5	1		0	0		Poor hygiene		Jaundice in 2nd week of life - put under phototherapy for 1 day in the confinement centre (her friend who's a nurse in NICU said that the phototherapy light in the confinement centre is different from the one used in the hospital), the confinement centre has a transcutaneous bilirubin meter that was used to measure & monitor bilirubin level - jaundice resolved after 1 week				0	Yes
CC32	35	1	Marketing Manager	1	0	1	40	2	3020	1
CC33	33	1	Buy's Specialist	2	1	1	39	2	3330	1		6	2	15	2	Separate room		No		2	in general whole building	building is too told	0	1		None provided	0	12	1		2	0		Poor hygiene		jaundice for 5 weeks, phototherapy for 1 day				2	No
CC34	27	0	Clerk	2	1	1	39	1	3340	1
HH26	32	1	Executive of Finance & Systems	2	1	1	39	2	3290	0		7				Separate room		No																	1	Jaundice at 1st week of life - admitted for phototherapy for 1 day	0	0	1		Yes
HH27	28	0	Housewife	2	1	0	37	2	2810	0		1				Sleep with you in the same room in a separate cot		Yes																	0	Mild jaundice started on day 3 of life, seen by paediatrician prior to discharge (day 4 of life), bilirubin level was low thus did not need to go back for follow up					Yes
HH28	38	1	IT Business Advisor	2	1	1	39	3	3410	0		7				Separate room		No																	1	Jaundice in first week of life, required phototherapy at day 4. colicky - mum just apply oil	1		1		Yes
CC35	32	1	Engineer	1	0	1	40	3	3170	1		6	1	15	3	Separate room	Confinement centre does not encourage baby sleeping with mum, also does not encourage baby to be brought up to mum's room between 10.30pm-7am - they want mum to rest.	Yes		3	none		0	1		None provided	0	12	0	didn't do anything	0	2	Well-trained staff	Poor breastfeeding support		Jaundiced at day 3 of life, admitted tohospital for phototherapy for 2 days. Jaundice resolved at about 1 week of life. Rashes at cheeks that develop when baby rubs his face against mom's breast during breastfeeding - did not seek medical attention, mum will just pull baby away from breasts whenever baby does that				3	Yes
CC36	34	1	IT manager	3	1	1	39	1	3200	1		1	2	10	3	Sleep on the same bed (or a cot attached to the bed)		Yes		3	none	Basin that is used to wash breastpump parts & milk bottles is the same as the one used to bathe baby & wash baby's butts	0	1		cloth provided but to be shared by everyone, mum does not feel its hygienic thus she used her own	1	11	0	didn't do anything	0	0				Breastfeeding jaundice in first 3 weeks of life - follow up with paediatrician, did not require phototherapy 10 days old: 2-3 white spots in the mouth - diagnosed as fungal infection by paediatrician, given antifungal cream to apply - resolved after few days (mum thinks baby might had gotten it from sharing washcloth with other babies in the nursery - mum is not entirely sure whether CC staffs wo…				2	Yes
CC37	25	0	Banker	1	0	1	39	2	3310	1		6	1	10	1	Separate room		Yes		2	none		1	0		Tissue paper/toilet roll that can disintegrate	0	7	0	didn't do anything	0	0				Jaundice - follow up with paediatrician, did not require phototherapy				0	Yes
CC38	31	0	Sourcing Executive	2	1	0	38	2	3230	1		6	1	15	2	Separate room		No		3	none		0	1		Tissue paper/toilet roll that can disintegrate	1	9	1		1	1	Clean, comfortable room			Jaundice from 3rd day of life - about 2 weeks old - phototherapy on day 5 & 6 Intermittent rashes at face, started about 2 weeks old till now - mum worried that baby is sensitive to her breastmilk, but consulted paediatrician, was told it's heat rash, nothing to worry about, no need to apply anything, will resolve on its own				1	Yes
CC39	29	0	Accountant	1	0	0	37	2	2860	1		6	1	15	2	Separate room		Yes		2	none		0	0		None provided	1	10	0	didn't do anything	0	0				Jaundice - follow up with paediatrician, did not require phototherapy				1	Yes
CC40	36	1	Housewife	1	0	0	38	3	2900	1		1, 6	1	10	2	Separate room		Yes		3	none		1	1		None provided	0	5	2		0	1	Well-trained staff			Jaundice (3 days old - 2 weeks old) - required phototherapy for 1 day at 5th day of life Face rashes - since week 4 of life, on & off, mum not sure is it dry skin or because of breastfeeding, but mum asked nurse & nanny in CC, was told that it's normal, will resolve on its own. Mum sometimes will apply breastmilk on the rashes, but not cream/medication.				2	Yes
CC41	35	1	Admin officer	2	1	1	38	2	2980	1		6	1	15	1	Separate room		No		3	none		0	1		Cloth	1	3	0	didn't do anything	0	1	Good food, well-trained staff			jaundice for 1 day, phototherapy 1 day				2	Yes
CC42	35	1	Bank Officer	2	1	0	37	2	2950	1		6	1	10	2	Separate room		No		3	none		0	0		None provided	0	8	1		0	0				Jaundice due to G6PD deficiency - admitted for phototherapy for 1 day in 3rd day of life Flu at 2 weeks old - got from mum who also had flu at that time - consulted paediatrician, given medications (a nose pump to help clear the nose, and some oral medications - mum unsure of name), flu resolved about 1 week later				2	No
CC43	24	1	Businesswoman	1	0	0	40	1	3690	1		1, 6	1	15	0	Sleep on the same bed (or a cot attached to the bed)		Yes		3	none		1	1		None provided	1	11	2		0	1	Well-trained staff			Heat rash at neck area - started when baby is 2 weeks old, sought advice from paediatrician, given calamine lotion to apply, mum also wipes neck area more often with wet cloth - rash is resolving Jaundice in 1st week of life - follow up with paediatrician, did not require phototherapy				1	Yes
CC44	39	1	Product Manager	3	1	0	39	1	3010	1		6	1	15	3	Separate room		No		3	none		0	1		None provided	1	12	2		0	1	Well-trained staff	Uncomfortable room						2	Yes
CC45	38	1	HR officer	2	1	1	38	2	2990	1		6	1	15	3	Separate room		No		3	none		0	1		None provided	1	13	1		0	0				Jaundice in 2nd week of life - follow up in health clinic, did not require phototherapy, resolved 1 week later (baby was given only formula milk during this week as per confinement home staffs' advice)Blocked nose in 4th week of life - went to see doctor, given nose drops, resolved 1 week later				1	Yes
CC46	43	0	Housewife	3	1	0	38	2	2840	1	for 4 weeks	6	1	10	1	Separate room	nursery room	Yes		2	none		1	1		Tissue paper/toilet roll that can disintegrate	0	1	1		0	0				jaundice - first week only, no phototherapy, only sunlight rash on body and cheek during first week - no treatment, just home herbal bath for 2-3 times				1	No
CC47	34	1	POW Agro Science	2	1	0	39	1	3160	1		6	2	10	2	Separate room		No		2	none		0	1		None provided	0	8	1		2	2	Clean, well-trained staff	Understaffed		jaundice for 1 week plus - no hospitalization no phototherapy				0	Yes
CC48	29	1	Doctor	1	0	1	40	3	3080	1
CC49	37	1	Businesswoman	1	0	1	40	2	3220	1		6	1	10	2	Separate room		Yes		3	none		0	1		None provided	1	8	2		2	0	Well-trained staff	Unsatisfactory food		jaundice for 6 weeks, phototherapy for 3 day				1	No
HH29	36	1	Property Agent	3	1	0	38	2	2890	0
HH30	33	1	Pharmacist	2	1	1	38	1	2920	0	confinement lady for 4 weeks	7				Separate room	baby sleeps with confinement lady	No																	1	Jaundice for 10 days, admitted for phototherapy 1 day 1 night colicky, applied oilment and colic drop bought over the counter	2		1		Yes
HH31	33	1	Insurance Executive	1	0	1	38	2	3420	0	hired CL for 4 weeks	1, 7				first 2 weeks with CL, 3rd-4th week same bed with mother		Yes																	1	jaundice for 4 weeks, no hospitalisation or phototherapy sneeze very frequently and a lot of nasal mucus, not flu, seen doctor - given a nasal spray to clear excessive nasal mucus	1		1		Yes
HH32	32	1	Bank Officer	2	1	1	39	3	3950	0	helped by mother in law	1, 4				Sleep with you in the same room in a separate cot		Yes																	0	jaundice for 8 days, 2 days phototherapy runny nose (infected by mother) for 1-2 days, no see doctor, no medication taken					No
HH33	32	1	Doctor	1	0	1	39	3	3560	0	CL	1				Sleep on the same bed (or a cot attached to the bed)		Yes																	1	jaundice for 1 month, phototherapy for 2 days shoulder dystocia, shoulder palsy, on physiotherapy, improving	1		1		Yes
HH34	37	0	Business	3	1	0	38	2	3110	0	hired CL for 1 month, came only during day time (7am - 8pm), mainly helped in cooking leave earlier 3 days, because full month 3 days earlier, and CL has another job	1				Sleep on the same bed (or a cot attached to the bed)		Yes																	1	jaundice for 2 weeks, no phototherapy no hospitalisation	0	0	0		No
HH35	33	1	Hairstylist	1	0	1	39	2	3540	0
HH36	29	1	Human Resource Officer	1	0	1	39	3	3620	0	helped by mother	1, 3				Sleep on the same bed (or a cot attached to the bed)		Yes																	0	jaundice for 1 month, phototherapy for 2 days					No
HH37	34	0	Housewife	2	1	1	38	1	2780	0		1				Sleep on the same bed (or a cot attached to the bed)		Yes																	0	Mild jaundice from about day 3-7 - follow up with paediatrician, did not require phototherapy Colicky - mum just massaged with oil					No
HH38	27	1	Housewife	1	0	0	38	2	3400	0		7				Separate room		Yes																	1	Jaundice - started around day 5, resolved 1 week + later - follow up with paediatrician, did not require phototherapy Rashes at face (started around 3 weeks old) - confinement lady washed baby face with water soaked with tea leaves, mum also applied a cream her friend got from a traditional chinese medicine hospital in KL that her friend has used on her baby for rashes, mum said rashes got signif…	2		1		Yes
HH39	30	0	Administrator	1	0	1	40	2	3560	0		7				Separate room		No																	1	Jaundice in first week of life - follow up with paediatrician, did not require phototherapy Face rashes at week 4 - went to see paediatrician, was told it's normal, will resolve on its own, not to worry, no need to apply any cream	1		1		Yes
HH40	41	1	Administrator	3	1	1	38	2	2510	0		3				Separate room		Yes																	0	Jaundice in first week of life - follow up in health clinic, did not require phototherapy					No
HH41	29	1	Air hostess	2	1	0	39	1	3170	0		1, 7				Sleep on the same bed (or a cot attached to the bed)		Yes																	1	Jaundice - first week - followed up in health clinic, did not require hospital admission	2		1		Yes
HH42	38	0	Clerk	3	1	1	38	2	3160	0		1				Sleep with you in the same room in a separate cot		Yes																	0	Jaundice in first week of life - follow up in health clinic, did not require phototherapy					No
HH43	33	1	Bank Officer	1	0	0	39	1	3120	0		1				Sleep with you in the same room in a separate cot		Yes																	0	Jaundice on 4th day of life - admitted for phototherapy for 4 days					Yes
HH44	32	1	Engineer	1	0	1	37	2	2790	0	hired confinement lady.	7				Separate room	with CL	Yes																	1	jaundice for 1 week, hospitalised and phototherapy for 1 day.	1		1		No
HH45	35	1	Doctor	3	1	1	40	1	2650	0		1				Sleep on the same bed (or a cot attached to the bed)		Yes																	0	Oral thrush about 2 weeks given nystatin syrup Jaundice for 4 weeks, given 2 days of phototherapy					Yes
HH46	37	1	Engineer	2	1	1	40	1	3060	0	her mother cooked for her	1				Sleep on the same bed (or a cot attached to the bed)	occasionally when she was too tired, baby slept on the bed, she slept on a mattress	Yes																	0	dry cough in air conditioned room, just turn off the air cond, no other treatment					Yes
HH47	31	1	Doctor	2	1	1	40	1	2930	0	mother in law helped to cook	1				Sleep on the same bed (or a cot attached to the bed)		Yes																	0	jaundice for 2+ weeks, 3 days 2 nights of phototherapy and admission					Yes
CC50	37	1	Teacher	1	0	1	38	2	3305	1		6	1	15	2	Separate room		No		2	none		0	1		Cloth	1	10	0	didn't do anything	0	0				Jaundiced when 10 days old - admitted to hosp for phototherapy for 3 days; after discharge on follow up noted serum bilirubin increase again, went to health clinic, told by health clinic doctor to stop breastfeeding and give formula milk, baby was given formula milk only for 5 days, then when jaundice resolved, mum resumed breastfeeding (30% breastfeeding, 70% formula milk)				2	No
CC51	36	1	Marketing	1	0	0	38	1	3420	1		6	1	15	3	Separate room		No		2	none		1	1		None provided	0	14	1		0	0		Unsatisfactory food		Jaundice on 4th day of life, resolved 3 days later - follow up in health clinic, did not require phototherapy				0	Yes
CC52	22	0	Housewife	2	1	0	39	1	3250	1		6	1	15	2	Separate room		Yes		2	none		1	0		None provided	0	13	1		1	0		Poor hygiene, uncomfortable room		runny nose, nose blocked, infected among all babies in the roomfor 1 week, did not see doctor, fed with Chinese med jaundice for 2 weeks, seen doctor, but no hospitalization or phototherapy				0	Yes
CC53	29	0	Business	1	0	1	38	2	2660	1		6	1	15	3	Separate room		No		3	bedroom	started to vacuum from 7am, noisy; never mop bedroom floor, bedroom only sweep floor every 3-4 days; bedsheet only changed on request, instead of weekly	0	0		None provided	0	13	0	didn't do anything	0	0	Well-trained staff	Unsatisfactory food		jaundice for 2 days, no hospitalization, no phototherapy				0	No
CC54	25	1	Housewife	2	1	0	40	1	3115	1		6	2	15	2	Separate room		No		3	none		0	0		None provided	0	8	1		0	0								2	Yes
CC55	29	1	Town Planner	1	0	0	39	1	3420	1		6	1	10	1	Separate room		No		2	bedroom, nursery	Only sweep & mop floor once/week; never wipe baby cot (mum requested for baby cot to be wiped & they only wiped that once time)	0	0		None provided	0	3	0	didn't do anything	0	0				Jaundice from day 3-10 of life - phototherapy for 1 day				0	Yes
CC56	27	1	Account Executive	1	0	1	39	3	3040	1		6	2		1	Separate room		No		2	none		0	1		Cloth	0	5	2		0	0				Jaundice - admitted for phototherapy for a day when 5 days old, follow up with health clinic, resolved after 2 weeks				0	No
CC57	27	0	Housewife	2	1	1	39	1	2925	1
CC58	35	1	Finance executive	2	1	0	37	1	3000	1		6	1	15	2	Separate room		Yes		2	bathroom/toilet, bedroom, nursery	bedsheet changed weekly, floor only mopped weekly	0	1	only after mother requests for it	Cloth on request	0	3	0	didn't do anything	0	0	Well-trained staff	Poor hygiene		dry skin, flaky skin, red rash on and off till now jaundice for 1 week, no phototherapy protruded umbilicus (hernia?), monitoring				3	Yes
HH48	35	0	Housewife	2	1	1	37	2	3280	0		1, 4				Sleep with you in the same room in a separate cot		Yes																	0	Baby started to have jaundice on day 2 of life, went to health clinic for daily check up, mum was advised to feed baby breastmilk. As mum has poor supply, she was advised by health clinic nurse to eat more sawi (mum said this helped). Baby was not admitted to hospital. Jaundice resolved 2 weeks later.					No
HH49	24	0	Beauty consultant	1	0	1	39	3	2545	0		4				Separate room	Baby sleeps with mother in law	Yes																	0	Jaundice - 3rd day till 2 weeks of life - follow up with health clinic, did not require phototherapy					No
HH50	38	1	Engineer	2	1	0	38	1	3930	0		1, 3				Sleep on the same bed (or a cot attached to the bed)		Yes																	0	Jaundice - required phototherapy for 3 days					Yes
HH51	29	0	Make-up Stylist	1	0	1	40	3	3350	0		1, 3				Separate room		Yes																	0	Stuffy nose					Yes
HH52	30	1	Teacher	2	1	1	39	1	3375	0		1, 3				Sleep on the same bed (or a cot attached to the bed)		Yes																	0	Jaundice starting at day 4 of life - under phototherapy for 2 days, subsequently followed up in health clinic, bilirubin level took a long time to come down, jaundice only completely resolved towards the end of confinement period					No
HH53	40	1	Teacher	3	1	0	37	2	2700	0		1				Sleep with you in the same room in a separate cot		Yes																	0	Jaundice at day 4 of life, phototherapy for 1.5 days, followed up with health clinic after that					No
HH54	36	1	Executive	2	1	1	37	3	3210	0		1, 7				Sleep with you in the same room in a separate cot		Yes																	1	Jaundice due to ABO incompatibility - admitted for phototherapy for 1 week Rash on both cheeks - started 2 days prior to date of interview, mum self-monitoring for now, if worsen going to bring baby to see doctor	2		1		Yes
HH55	28	1	Property Negotiation	1	0	0	37	3	2980	0		1, 3				Sleep on the same bed (or a cot attached to the bed)		Yes																	0	Jaundice at 1 week of life - admitted for phototherapy for 2 days					No
HH56	39	1	Engineer	3	1	1	39	1	3350	0		1				Sleep on the same bed (or a cot attached to the bed)		Yes																	0	Jaundice, G6PD deficiency - admitted twice for phototherapy (within the first 3 weeks of life), jaundice has now resolvedFlu - got from older siblings - went to see doctor, no medicine was prescribed, mum just continues to breastfeed baby, baby is recovering now					Yes
HH57	36	0	Supervisor	2	1	0	40	1	2835	0	No confinement lady, just her sister helped to cook for her. Self took care of baby and herself throughout the period.	1				Sleep with you in the same room in a separate cot		Yes	24 hours																1	Jaundice for 3 weeks, only saw doctors and monitored serum bilirubin baby was not hospitalized.					Yes
HH58	33	1	Sole Proprietor	3	1	0	37	2	2595	0	with confinement lady for all 4 weeks	7				Separate room	baby sleeps with confinement lady in another room	No																	1	jaundice, high reading for 10 days, had phototherapy for 1 day, then gradually reducing, still jaundice till today (5 weeks old), doctor said okay	2		1		Yes
HH59	32	1	Inside sales specialist	1	0	0	37	2	3280	0	mother helped	1, 3				Sleep with you in the same room in a separate cot	night time bed, daytime cot	Yes																	0	had jaundice for 2 weeks, phototherapy for 2 different episodes, few hours and 3 days respectively					Yes
HH60	34	1	Engineer	2	1	1	39	1	3036	0	hired a CL	7				Separate room	with CL	No																	1	jaundice for 6 weeks, phototherapy for 1 day slow digestion - colicky, burps a lot	2		1		Yes
HH61	40	1	Project Manager	2	1	1	37	2	2635	0		7				Sleep on the same bed (or a cot attached to the bed)		Yes																	1	Cough & runny nose at 3 weeks old - family members (baby's mum, grandma & sister) had cough & runny nose as well - went to see doctor, given nasal spray, getting better now Jaundice at first 2-3 days of life - follow up with paediatrician, did not require phototherapy	1		1		No
CC59	29	1	Executive	1	0	1	38	2	3600	1		6	3	5	1	Separate room		Yes		2	none		1	0		None provided	0	6	0	didn't do anything	2	0				Jaundice in first 2 weeks of life - follow up with health clinic, did not require phototherapy				0	No
CC60	32	1	Teacher	1	0	1	40	3	2900	1		6	1	15	3	Separate room		No		3	none		0	0		None provided	0	11	0	didn't do anything	0	2		Understaffed, unsatisfactory food		jaundice for 14 days, no phototherapy				0	No
CC61	36	1	Manager	2	1	1	38	2	3255	1		6	1	10	1	Separate room		No		3	none		0	0		Tissue paper/toilet roll that can disintegrate, Cloth	1	7	1		0	2	Clean	Understaffed, unsatisfactory food		jaundice for 2+ weeks, no phototherapy needed				1	Yes
CC62	35	1	Housewife	1	0	0	38	1	2655	1
CC63	24	0	Housewife	1	0	0	40	3	3010	1		6	3	10	1	Separate room		No		2	none		1	1		Tissue paper/toilet roll that can disintegrate	1	7	2		0	1				Rashes at cheeks that comes and goes from 1st week of life till now - did not seek medical attention, but applied cream ('H-Cort' cream) that mother in law bought from pharmacy				1	Yes
CC64	35	1	Business analyst	2	1	1	38	2	3165	1		6	3		2	Separate room		No		2	none		0	1		None provided	0	10	1		1	1				Mild jaundice at first few days of life - follow up with paediatrician, did not require phototherapy Face rashes (at about 4 weeks old) - mum's friends said d/t mum eating confinement food which is heaty - the rashes are mild (less than 5 red spots on the face) and it resolved after 2-3 days so mum did not do anything about it; but rashes came back when they got home from confinement centre, mum …				2	Yes
CC65	28	1	Sales Executive	1	0	1	39	3	3070	1		6	2	10	1	Separate room		No		2	none		1	1		None provided	0	10	0	didn't do anything	2	2				Jaundice - 5 days old till 1 week+ - admitted for phototherapy for 1 day				1	Yes
CC66	33	1	Account assistant	1	0	1	39	3	3425	1		1	2	10	1	Sleep on the same bed (or a cot attached to the bed)		Yes		2	none		0	0		None provided	1	8	0	didn't do anything	0	0	Good breastfeeding support			Jaundice in 1st week of life - required phototherapy colicky - massage with oil				0	Yes
CC67	38	1	Office executive	3	1	1	38	1	2790	1		6	1	10	3	Separate room		No		2	none		0	1		Common towel to be shared by everyone using the basin, mum brought & use her own towel	1	6	2		1	2				Prolonged jaundice - follow up in health clinic, did not require phototherapy				0	Yes
CC68	31	1	Software developer	2	1	0	39	1	2880	1		6	3	10	1	Separate room		No		2	none		1	1		None provided	0	3	0	didn't do anything	0	0				Jaundice - follow up with health clinic - did not require phototherapy				3	Yes
CC69	27	0	Beautician	2	1	0	37	1	4295	1		6	3	10	1	Separate room		No		2	none		1	1		None provided	0	6	1		0	1				Jaundice at 1st week of life - went to clinic for serum bilirubin measurements & follow up				0	No
CC70	34	1	Engineer	2	1	0	37	3	2590	1		6	1		3	Separate room		No		3	none		1	1		None provided	0	6	0	didn't do anything	0	2				Jaundice at first week of life - followed up with private clinic, was told need phototherapy, so baby was placed under phototherapy (blue light) in CC for 1 day Week 4 of life - Buttock rashes, applied diaper cream, resolved Week 4 of life - face rashes - went to private clinic next door, was told by private clinic nurse that baby's rashes is due to mum eating 'heaty' food & breastfeed baby (but …				3	Yes
CC71	29	1	Teacher	2	1	0	40	2	3655	1		6	2	10	1	Separate room		No		3	none		1	0		None provided	0	7	1		2	0	Good food, good breastfeeding support	Poor hygiene		jaundice for 3 weeks, phototherapy for 1 day colicky				0	Yes
CC72	29	0	Assitant dispenser	1	0	0	39	1	3725	1		6	2	10	1	Separate room		No		2	none		1	0		None provided	0	10	1		1	0				jaundice 1 week, hospitalized and phototherapy for 1 day				0	No
CC73	39	0	Document control	1	0	1	39	1	3640	1		6	2	15	2	Separate room		No		3	none		0	1		Tissue paper/toilet roll that can disintegrate, Cloth	1	13	1		0	1		Uncomfortable room		Jaundice in week 2 of life - went to health clinic & private hospital for follow up with serum bilirubin; did not require phototherapy				1	No
CC74	37	1	Unit Trust Consultant	1	0	1	39	3	2975	1		8	1	15	1	Sleep with you in the same room in a separate cot	1st week - sleep in the same room but separate cot 2nd & 3rd week - sleep in same room but separate cot for most of the times, but there's 2-3 nights when baby sleep in nursery 4th week - separate room (baby in nursery) - mum wants to rest more before going home	No		2	none		1	0		None provided	0	5	0	didn't do anything	1	0		Poor hygiene, undertrained staff		Jaundice in day 4 of life - admitted for phototherapy for 3 daysFlu (cough, runny nose) in week 4 of life - mum suspects that her baby got it from another baby who has similar symptoms in the confinement centre; mum brought baby to see doctor, no medications given, just continue monitoring - flu is resolving now				0	Yes
CC75	30	0	Restaurants	1	0	1	36	1	3075	1		6	3	15	1	Separate room	nursery room	Yes		3	none		1	1		None provided	0	16	2		2	2	Good in general			jaundice for 10 days, requiring phototherapy for 1 day				0	No
CC76	31	1	Account assistant	2	1	0	38	1	2855	1		6	1	15	3	Separate room		No		2	bathroom/toilet		0	1		Paper towel, Cloth	1	17	2		0	2	Well-trained staff			jaundice for 1 week, went health clinic to test blood, phototherapy for 5 days in confinement center, no hospitalisation				3	Yes
CC77	37	1	Engineer	2	1	1	40	2	3130	1
CC78	38	1	Sales Executive	1	0	0	40	1	3350	1		6	1	15	1	Separate room		Yes		3	none		0	1		None provided	0	1	1		0	0	Good in general			jaundice for 1 week, no phototherapy. sunbath, and chinese herbal bath				3	No
CC79	28	1	Admin officer	2	1	1	38	1	3075	1		6	1	10	1	Separate room		No		3	none		0	1		Cloth	0	5	1		0	1	Good food, well-trained staff			oral thrush, seen doctor and given medication, resolving				0	Yes
HH62	22	0	Housewife	2	1	0	38	1	2780	0		3				Sleep on the same bed (or a cot attached to the bed)		Yes																	0	Jaundice - on day 2 of life, resolved 2-3 days later; not admitted into hospital Rash on both cheeks - started since birth, worsening over the confinement period - went to see paediatrician, was told heat rash and given calamine lotion to apply; mum also let baby sleeps in air-conditioned room - rash is still not getting better (mum going to ask doctor on next appointment) Baby colicky after feed…					Yes
HH63	29	0	Piano Teacher	2	1	1	39	1	2700	0		3				Sleep on the same bed (or a cot attached to the bed)		Yes																	0	Jaundice in first week of life - follow up in health clinic, did not require phototherapy					Yes
HH64	33	1	Accountant	2	1	1	40	1	3625	0		1, 4				Sleep with you in the same room in a separate cot		Yes																	0	Jaundice in first week of life requiring phototherapy Vomiting due to formula milk - now resolved after changing to another brand of formula milk					No
HH65	29	1	Executive	1	0	1	37	2	2645	0	mother stays with her own mother, baby stays with her mother-in-law	4				Separate room	with mother in law	No	mother and baby live in different house																0	jaundice for 2 weeks, not require phototherapy					No
HH66	28	1	Graphic designer	2	1	0	38	1	2680	0	mother in law helped	1				Sleep with you in the same room in a separate cot		Yes																	0	mother was sick, infected to baby (flu and cough, difficulties in breathing) for 1 week plus, seen doctor but no hospitalization. jaundice for 2 weeks, phototherapy for 4 days, followed up for 2 weeks.					Yes
HH67	32	1	Chartered secretary	2	1	1	40	1	3085	0		1, 3				Sleep on the same bed (or a cot attached to the bed)		Yes																	0	Baby has G6PD deficiency & prolonged jaundice - admitted for phototherapy for 3 days in week 2 of life, follow up with paediatrician; in the latest follow up at 1 month old, mum was told by paediatrician that baby is getting better, gaining weight, not to worry Rashes at cheeks, started at week 3 of life, consulted paediatrician, was told to apply lotion, not eczema & not to worry - rashes has im…					Yes
HH68	33	1	Account assistant	1	0	0	38	1	3140	0		5				Sleep on the same bed (or a cot attached to the bed)		Yes																	0	Jaundice in first 2 weeks of life - follow up in health clinic, did not require phototherapy					No
HH69	38	1	Businesswoman	3	1	1	40	1	3455	0		1, 7				Separate room		Yes																	1		2		1		Yes
HH70	35	1	Engineer	3	1	1	38	1	2770	0		1, 4				Sleep on the same bed (or a cot attached to the bed)		Yes																	0	Jaundice starting at day 4 up to now - follow up in health clinic, did not require phototherapy, tests for prolonged jaundice were done & mum was told all are normal, continue weekly follow up in health clinic					Yes
HH71	29	1	Accountant	2	1	1	38	1	2940	0		7				Separate room		No																	1	Jaundice from 2-3 days old till about 2/52 old, follow up with paediatrician & health clinic, did not require phototherapy	2		1		No
HH72	35	0	Insurance agent	3	1	0	40	1	3890	0		1				Sleep on the same bed (or a cot attached to the bed)		Yes																	0	Jaundice at first 4-5 days of life - follow up with paediatrician, did not require phototherapy					No
HH73	33	1	Housewife	2	1	0	40	1	3465	0		1				Sleep on the same bed (or a cot attached to the bed)		Yes																	0	aby has reflux and colic - mum sought advice from paediatrician, was told not to worry, will resolve; mum is trying different formula milks, and it is getting better now					No
HH74	28	0	Clerk	1	0	1	39	1	3620	0		1, 4				Sleep with you in the same room in a separate cot		Yes																	0	Jaundice till 2 weeks old - follow up with health clinic, did not require phototherapy					Yes
HH75	29	0	Beautician	1	0	1	38	2	2905	0		1, 4				Sleep with you in the same room in a separate cot		Yes																	0	Prolonged jaundice - followed up in health clinic & hospital (did not require phototherapy)- blood test were done & came back normal - jaundice already resolved when baby is around 1 month old					No
HH76	35	1	Teacher	2	1	0	41	2	3185	0		1, 3				Sleep on the same bed (or a cot attached to the bed)		Yes																	0	Jaundice in first 2 weeks of life - followed up in health clinic, did not require phototherapy					Yes
HH77	35	0	Clerk	2	1	0	40	1	3095	0		1				Sleep with you in the same room in a separate cot		Yes																	0	Jaundice - till about 10 days old, follow up with paediatrician, did not require phototherapy					No
HH78	35	1	Assitant manager	1	0	0	38	1	2885	0		1				Sleep with you in the same room in a separate cot		Yes																	0	Prolonged jaundice (day 3 till now) - phototherapy on day 4, follow up with health clinic & hospital, blood tests was done & came back normal, mum was told its probably breastmilk jaundice, so just continue to breastfeed baby & monitor.					Yes
HH79	33	0	Production executive	2	1	1	39	1	3300	0	mother's mother helped	1, 3				Sleep with you in the same room in a separate cot		Yes																	0	jaundice for 2 weeks, home (self-made) phototherapy for 4 days, no hospitalisation					No
HH80	30	1	Nutritionist	1	0	0	38	1	3430	0	hire a CL	7				daytime same bed, night time baby cot		Yes																	1	jaundice for 3 weeks, no phototherapy	0	0	1		Yes
HH81	29	1	Accountant	2	1	1	37	3	3205	0		1				Sleep on the same bed (or a cot attached to the bed)		Yes																	0	Baby developed jaundice at day 5 of life, referred by health clinic to hospital for phototherapy for 2 days (serum bilirubin on admission 299, on discharge 199). After discharged home, serum bilirubin went up again, mum brought baby to private clinic, was told by private clinic doctor to stop breastfeeding until jaundice improved. Mum stopped breastfeeding for 5 days (only gave formula milk). Onc…					No
HH82	33	0	Clerk	2	1	0	38	3	3475	0		1, 3				Sleep on the same bed (or a cot attached to the bed)		Yes																	0	1st week of life - jaundice, admitted for 2 days for phototherapy 3rd week of life - blocked nose, went to see paediatrician, given normal saline to soften the mucus (not admitted) 4th week of life - rash on face, went to see paediatrician, not given medication/ cream to apply, was told that rash is going to resolve on its own (not admitted)					No
HH83	33	0	Clerk	3	1	0	40	1	3325	0		1, 3				Sleep with you in the same room in a separate cot		Yes																	0	Rash on face started day 3/4 of life which resolved on its own after 1 week (did not apply anything on rash, did not seek medical attention) Jaundice in first week of life - follow up in health clinic, did not require phototherapy					No
HH84	32	1	Marketing	4	1	1	40	1	3590	0		1, 7				Separate room		Yes																	1		1		1		Yes
HH85	28	1	Teacher	2	1	0	37	1	2820	0		1, 3				Sleep with you in the same room in a separate cot		Yes																	0	Jaundice - in first 2 week of life, follow up with health clinic, did not require phototherapy Rashes at face & body - consulted private paediatrician & health clinic nurses who came for home visit - was told its normal, baby's skin is just sensitive, not given anything to apply, rash is getting better					No
HH86	28	1	Housewife	2	1	1	38	1	3335	0		1, 7				Separate room	baby sleeps with confinement lady in a separate room	Yes																	1	Prolonged jaundice (was admitted for phototherapy for 2 days in 1st week of life) - subsequently follow up in health clinic, blood tests for prolonged jaundice done & all came back normal, baby still has jaundice on day of interview, continue follow up with health clinic	0	1	1		Yes
HH87	31	1	Finance	1	0	1	39	1	2835	0		3				Sleep with you in the same room in a separate cot		Yes																	0	Jaundice first few days of life - follow up in health clinic, did not require phototherapy					No
CC80	24	0	Hairstylist	1	0	1	38	1	2600	1		6	3	10	0	Separate room		No		2	bathroom/toilet	Only 1 toilet available on the floor mum was staying on, she had to share with other mothers & confinement centre staffs (about 10 people), toilet gets dirty easily	0	1		Cloth is provided but there was only 1 cloth and it's to be shared with other mothers and confinement centre staffs (about 10 people; mum felt this is a bit unhygienic)	1	9	1		0	0		Uncomfortable room		Jaundice diagnosed at 2nd day of life, not admitted into hospital, on follow up with Paediatrician in private hospital, was told by Paediatrician to stop drinking 'So Hup' (herbal remedy containing ginger prepared by confinement centre and was given to mother to drink every morning), jaundice improved after mum stopped drinking.				2	Yes
CC81	29	1	Engineer	1	0	1	38	1	3000	1
CC82	30	0	Sales	1	0	0	40	1	3240	1		6	1		0	Separate room		No		2	none		1	1		Cloth	0	8	0	didn't do anything	1	1								3	No
CC83	33	1	Senior Executive	2	1	1	37	1	2700	1		6	3		3	Separate room		No		2	none		0	1		None provided	1	12	0	didn't do anything	1	0				Jaundice in first week of life - admitted for phototherapy for 1 day				2	Yes
CC84	27	1	Staff nurse	2	1	0	38	2	3520	1		6	1	15	2	Separate room		Yes		3	none		0	1		Tissue paper/toilet roll that can disintegrate, Cloth	1	7	2		2	2	Good food, clean, good breastfeeding support	Uncomfortable room		jaundice for 10 days, hospitalized and phototherapy for 3 days				1	No
CC85	33	1	Staff nurse	1	0	1	38	2	3440	1		6	1	15	1	Separate room		Yes		2	bathroom/toilet	building is too old	0	1		None provided	0	12	0	didn't do anything	0	0		Undertrained staff		jaundice for 3 weeks plus, no hospitalization no phototherapy				0	Yes
CC86	34	1	Marketing executive	1	0	0	38	1	3100	1
CC87	31	1	Housewife	1	0	0	40	3	3230	1		6	3	15	2	Separate room		No		3	none		0	1		None provided	1	14	0	didn't do anything	0	1		Uncomfortable room		Colicky - since about 2 weeks old, consulted paediatrician, was told to direct latch baby more, bottle feed less - mum tried her best to direct latch more (but baby refuses most of the time) - still colicky at time of interview (week 5) but better compared to during confinement				1	Yes
CC88	35	1	Business Development Executive	1	0	0	40	1	3400	1
HH89	35	1	Teacher	2	1	0	39	2	2600	0		1				Sleep with you in the same room in a separate cot		Yes																	0	Rash on both arms, went to see paediatrician, was told it was heat rash, given cream to apply, now getting better					No
HH90	31	1	Full time mom	2	1	1	40	1	3400	0		7				Separate room		Yes																	1	colicky - massage with coconut oil Jaundice d/t G6PD deficiency - follow up with paediatrician, did not require phototherapy	2		1		Yes
HH91	36	1	Accountant	3	1	0	39	1	3670	0		1				Sleep with you in the same room in a separate cot		Yes																	0	Rashes on cheeks started at week 4 of life (lasted for 1 week already on day of interview) - mum did not apply anything on rashes and did not seek medical attention, will observe for a few more days as rashes seem to be resolving					Yes
HH92	32	1	Accountant	3	1	1	38	2	3380	0		4				Sleep with you in the same room in a separate cot		Yes																	0	Jaundice requiring phototherapy at day 3 of life. Jaundice resolved at around 1 week of life.					Yes
HH93	29	1	Admin	2	1	1	39	1	3200	0	mother-in-law helped to cook, but it was mainly herself take care of the baby	1				Sleep on the same bed (or a cot attached to the bed)		Yes																	0						Yes
HH94	30	1	Banker	1	0	1	38	1	3330	0	hired confinement lady for 28 days	7				Separate room	sometimes daytime with mother on same bed (about 10 days out of 28 days) , nighttime with confinement lady	Yes																	1	jaundice for 5 weeks, phototherapy for 3 days 2 nights	1		1		Yes
HH95	36	1	Logistics Executive	3	1	1	37	2	3350	0	hired confinement lady for 1 month	1				Sleep on the same bed (or a cot attached to the bed)		Yes																	1	jaundice, phototherapy for 3 days	0	0	1		Yes
HH96	25	1	Business	1	0	0	39	2	3130	0	hired CL	1				Sleep with you in the same room in a separate cot		Yes																	1	jaundice for 4 weeks, hospitalized and had phototherapy for 2 days rash on face in third week, red and dry on cheek and eyebrow. doctor said no need to do anything. applied a soothing cream, helped. on and off since then.	0	1	1		Yes
HH97	29	1	Sales & Marketing	1	0	1	39	2	3610	0	helped by mother	1, 3				mainly baby cot, sometimes same bed		Yes																	0	oral thrush, seen doctor in health clinic facial rash, applied with aloe vera					Yes
HH98	32	1	Housewife	2	1	0	39	3	2920	0		1, 7				Separate room		Yes																	1	Prolonged jaundice (started day 3 of life till now, resolving already) - followed up in health clinic, did not require phototherapy	2		1		Yes
HH99	29	1	Software engineer	1	0	0	39	3	2880	0		4				Sleep with you in the same room in a separate cot		Yes																	0	Jaundice in first week of life - follow up in health clinic, did not require phototherapy Diarrhoea in 3rd week of life - details please refer Part 1 Q5a First 2 weeks - exclusive breastfeeding, mainly direct from breast. 3rd weeks onwards - partial breastfeeding (60% breastmilk, 40% formula), mainly expressed breastmilk. Reasons for change: 1. Mum is going back to work when baby is 2 months old,…					No
					* CL = confinement lady = postpartum carer
